# Supplementary material for: Understanding the Seasonal Effect of Metabolite Production in Terminalia catappa L. Leaves through a Concatenated MS- and NMR-Based Metabolomics Approach
Source: Metabolites. 2023 Feb 27;13(3):349. doi: 10.3390/metabo13030349 (PMC10053923; doi:10.3390/metabo13030349)
Supplement: Supplementary file 1 [file metabolites-13-00349-s001.zip]

Archive with 2 entries (2 files):
- ACZ_Supplementary_material.pdf
- TableS2.xlsx
