# Supplementary material for: Understanding the Seasonal Effect of Metabolite Production in Terminalia catappa L. Leaves through a Concatenated MS- and NMR-Based Metabolomics Approach
Source: Metabolites. 2023 Feb 27;13(3):349. doi: 10.3390/metabo13030349 (PMC10053923; doi:10.3390/metabo13030349)
Supplement: Supplementary file 1 [file metabolites-13-00349-s001.zip › TableS2.xlsx]

## Sheet: Table S2
Table S2. Proposed compounds for seasonal harvests of T. catappa extracts by UHPLC-(ESI)-HRMS.
No.	Rt (min)	Adduct (m/z)	MW	Chemical formula	Error (ppm)	Annotation of metabolite class or compound
1	1.18	781.056	782.063	C34H22O22	3.4	Punicalin
		[M-H]-
2	1.29	357.045	356.038	C14H12O11	-0.3	Chebulic acid
		[M-H]+
3	1.63	781.055	782.063	C34H22O22	3.1	Punicalin
		[M-H]-
4	1.69	169.014	170.021	C7H6O5	-0.5	Gallic acid
		[M-H]-
5	2.08	785.083	784.076	C34H24O22	-0.3	Peduncalagin
		[M+H]+
6	2.15	935.078	934.071	C41H26O26	-0.7	O-galloylpunicalin
		[M+H]+
7	2.25	631.059	632.067	C27H20O18	2.9	Castalin
		[M-H]-
8	2.69	1083.06	1084.07	C48H28O30	3	Punicalagin
		[M-H]-
9	3.74	270.989	271.996	C6H12N2O4S3	1.9	Thiocystine
		[M-H]-
10	3.66	483.079	484.087	C20H20O14	2.6	Di-O-Galloylhexose
		[M-H]-
11	3.89	1083.06	1084.07	C48H28O30	2.7	Punicalagin
		[M-H]-
12	4.13	631.06	632.067	C27H20O18	3	Castalin
		[M-H]-
13	4.14	1085.07	1086.08	C48H30O30	-1	Terflavin A
		[M-H]-
14	4.23	483.079	484.087	C20H20O14	2.6	Di-O-galloylhexose
		[M-H]-
15	4.33	331.068	332.075	C13H16O10	2.4	O-galloylhexose
		[M-H]-
16	4.41	635.088	634.08	C27H22O18	-0.5	Corilagin
		[M+H]+
17	4.83	937.093	936.086	C41H28O26	-0.8	Casuarinin
		[M+H]+
18	5.12	805.109	804.101	C34H28O23	-0.9	Di-O-galloyl-chebuloyl-hexose
		[M+H]+
19	5.23	785.083	784.076	C34H24O22	-0.2	Granatin A
		[M+H]+
20	5.36	651.086	652.093	C27H24O19	3.3	Chebulanin
		[M-H]-
21	5.5	331.068	332.075	C13H16O10	2.6	O-galloylhexose
		[M-H]-
22	5.52	321.024	320.017	C14H8O9	-0.8	Luteolic acid
		[M+H]+
23	5.8	637.104	636.096	C27H24O18	-0.1	Tri-O-galloylhexose
		[M+H]+
24	5.87	971.103	972.11	C41H32O28	1.9	Neochebulagic acid
		[M-H]-
25	5.91	1235.07	1236.08	C55H32O34	1.4	O-Galloylpunicalagin
		[M-H]-
26	6.26	637.104	636.096	C27H24O18	0.3	Tri-O-galloylhexose
		[M+H]+
27	6.46	485.035	484.028	C22H12O13	< 0.1	Methyl flavogallonate
		[M+H]+
28	6.66	600.991	601.999	C28H10O16	3.2	Terminalin (Gallagyl dilactone)
		[M+H]+
29	6.73	449.108	448.1	C21H20O11	-0.3	Luteolin-8-C-hexose (orientin)
		[M+H]+
30	6.75	1233.06	1234.06	C55H30O34	2.3	Tergallagin
		[M-H]-
31	6.76	953.089	952.081	C41H28O27	-0.5	Granatin B
		[M+H]+
32	6.83	933.067	934.075	C41H26O26	3.6	Castalagin
		[M-H]-
33	6.93	953.093	954.1	C41H30O27	3	Chebulagic acid
		[M-H]-
34	6.94	785.083	784.076	C34H24O22	-0.2	Terflavin B
		[M+H]+
35	6.99	789.115	788.108	C34H28O22	0.9	Tetra-O-galloylhexose
		[M+H]+
36	7	937.097	938.104	C41H30O26	1.9	Tellimagrandin II
		[M-H]-
37	7.03	939.113	940.121	C41H32O26	2.5	Penta-O-galloylhexose
		[M-H]-
38	7.1	985.12	986.127	C42H34O28	3.7	Methyl neochebulagate
		[M-H]-
39	7.14	277.034	276.027	C13H8O7	-0.6	3,4,8,9,10-Pentahydroxy-6H-dibenzopyran-6-one (urolithin M5)
		[M+H]+
40	7.14	635.088	634.08	C27H22O18	-0.3	O-Galloyl-HHDP-hexose
		[M+H]+
41	7.15	785.087	786.095	C34H26O22	3.9	Tellimagrandin I
		[M-H]-
42	7.35	999.135	1000.14	C43H36O28	3.3	Dimethyl (epi)neochebulagate
		[M-H]-
43	7.41	583.111	584.118	C28H24O14	3.1	Apigenin-8-C-(-O-galloyl)-hexose
		[M-H]-
44	7.51	431.099	432.107	C21H20O11	2.7	Apigenin-8-C-hexose (vitexin)
		[M-H]-
45	7.54	447.095	448.102	C21H20O11	-1.9	Luteolin-6-C-hexose (isoorientin)
		[M-H]-
46	7.59	611.16	610.153	C27H30O16	-0.3	Quercetin-O-hexose-deoxihexose
		[M+H]+
47	7.63	951.078	952.085	C41H28O27	3.5	Granatin B
		[M-H]-
48	7.67	433.113	432.106	C21H20O10	-0.2	Apigenin-6-C-hexose (isovitexin)
		[M+H]+
49	7.7	601.119	600.111	C28H24O15	-0.3	Luteolin-8-C-(-O-galloyl)-hexose
		[M+H]+
50	7.77	301	302.007	C14H6O8	2.1	Ellagic acid
		[M-H]-
51	7.82	987.132	988.139	C42H36O28	-0.4	Methyl neochebulinate
		[M-H]-
52	7.91	999.135	1000.14	C43H36O28	3.5	Dimethyl (epi)neochebulagate
		[M-H]-
53	7.93	465.103	464.095	C21H20O12	-0.1	Quercetin-O-hexose
		[M+H]+
54	7.98	955.109	956.116	C41H32O27	3.4	Chebulinic acid
		[M-H]-
55	8.37	601.118	600.111	C28H24O15	-0.7	Luteolin-6-C-(-O-galloyl)-hexose
		[M+H]+
56	8.42	585.124	584.117	C28H24O14	< 0.1	Apigenin-6-C-(-O-galloyl)-hexose
		[M+H]+
57	8.54	787.099	786.092	C34H26O22	< -0.1	Tercatain
		[M+H]+
58	8.78	447.058	448.065	C20H16O12	2.7	O-methyl-O-(pentose) ellagic acid
		[M-H]-
59	8.85	967.105	968.112	C42H32O27	-0.9	Methyl chebulagate
		[M-H]-
60	8.91	449.108	448.101	C21H20O11	-0.2	Quercetin-O-deoxyhexose
		[M+H]+
61	9.21	787.099	786.092	C34H26O22	0.1	1,2-di-O-Galloyl-4,6-O-HHDP-hexose
		[M+H]+
62	9.31	461.074	462.081	C21H18O12	3.4	Di-O-methyl-O-(pentose) ellagic acid
		[M-H]-
63	10.05	935.118	936.126	C42H32O25	2.4	Galloyl-bis-HHDP-hexose
		[M-H]-
64	10.1	595.145	594.137	C30H26O13	< 0.1	Kaempferol-O-hexose-deoxihexose
		[M+H]+
65	10.37	361.055	360.048	C17H12O9	-0.5	Tri-O-methyl flavellagic acid
		[M+H]+
66	10.38	521.095	522.102	C23H22O14	2.9	Tri-O-methyl-O-(hexose) flavellagic acid
		[M-H]-
67	10.76	315.016	316.023	C15H8O8	3	O-methyl ellagic acid
		[M-H]-
68	10.77	601.083	600.075	C27H20O16	0.3	O-(O-Galloyldeoxyhexose) ellagic acid
		[M+H]+
69	10.92	579.15	578.143	C30H26O12	0.1	(epi)catechin-(epi)catechin
		[M+H]+
70	11.65	329.031	330.038	C16H10O8	2.4	Di-O-methyl ellagic acid
		[M-H]-
71	12.12	579.15	578.142	C30H26O12	< 0.1	(epi)catechin-(epi)catechin
		[M+H]+
72	13.37	521.348	520.34	C30H48O7	0.7	Pentahydroxy-12-oleanen-28-oic acid
		[M+H]+
73	14.27	345.06	344.054	C17H12O8	2	Tri-O-methyl ellagic acid
		[M-H]-
74	15.67	503.339	504.346	C30H48O6	2.9	Tetrahydroxyolean-12-en-28-oic acid
		[M-H]-
75	16.38	505.353	504.345	C30H48O6	0.2	Tetrahydroxyurs-12-en-28-oic acid (terminolic acid)
		[M+H]+
76	16.5	485.329	486.336	C30H46O5	2.8	Trihydroxyursadien-28-oic acid
		[M-H]-
77	17.41	489.358	488.35	C30H48O5	0.2	Trihydroxyurs-12-en-28-oic acid (asiatic acid)
		[M+H]+
78	17.42	453.336	452.329	C30H44O3	-0.2	3-oxo-urs-12,18-dien-28-oic acid
		[M+H]+
79	17.87	297.149	296.141	C19H20O3	0.3	Termilignan
		[M+H]+
80	21.74	473.363	472.356	C30H48O4	0.7	Hydroxyursolic acid
		[M+H]+
81	27.8	457.368	456.361	C30H48O3	0.5	Ursolic acid
		[M+H]+
82	28.97	609.271	608.264	C34H40O10	3	Diterpene
		[M+H]+
83	29.92	609.271	608.264	C34H40O10	3.3	Diterpene
		[M+H]+
84	29.92	531.242	532.249	C33H32N4O3	2.8	Chlorophyllone A
		[M-H]-
85	30.69	593.276	592.269	C34H40O9	2.8	Diterpene
		[M+H]+
86	31.44	593.277	592.269	C34H40O9	3.6	Diterpene
		[M+H]+
87	32.15	429.373	428.366	C29H48O2	0.7	Steroid
		[M+H]+
88	34.13	621.308	620.3	C37H40N4O5	0.7	Ethyl phaeophorbide A
		[M+H]+
89	34.75	621.308	620.301	C37H40N4O5	1	Ethyl phaeophorbide A
		[M+H]+
90	34.75	413.378	412.37	C29H48O	-0.3	Stigmasterol
		[M+H]+
